# Supplementary material for: Mechanostat-Informed Strain Mapping of Osseodensification-Inspired Peri-Implant Densification Versus Conventional Drilling in Osteoporotic-like Low-Density Cancellous Bone: A 3D Static Linear Finite Element Analysis
Source: J Funct Biomater. 2026 Mar 18;17(3):149. doi: 10.3390/jfb17030149 (PMC13028116; doi:10.3390/jfb17030149)
Supplement: Supplementary file 1 [file jfb-17-00149-s001.zip]

Archive with 1 entries (1 files):
- jfb-4186338-supplementary.pdf
